# Supplementary material for: Sex Pheromone Receptor Ste2 Orchestrates Chemotropic Growth towards Pine Root Extracts in the Pitch Canker Pathogen Fusarium circinatum
Source: Pathogens. 2024 May 17;13(5):425. doi: 10.3390/pathogens13050425 (PMC11124031; doi:10.3390/pathogens13050425)
Supplement: Supplementary file 1 [file pathogens-13-00425-s001.zip]

Archive with 1 entries (1 files):
- pathogens-2994883-supplementary.pdf
